# Supplementary material for: The Distribution Characteristics and Ecological Risks of Alkylphenols and the Relationships between Alkylphenols and Different Types of Land Use
Source: Toxics. 2023 Jul 3;11(7):579. doi: 10.3390/toxics11070579 (PMC10383479; doi:10.3390/toxics11070579)
Supplement: Supplementary file 1 [file toxics-11-00579-s001.zip]

Archive with 1 entries (1 files):
- toxics-2448947-supplementary.xlsx
