# Supplementary material for: The Distribution Characteristics and Ecological Risks of Alkylphenols and the Relationships between Alkylphenols and Different Types of Land Use
Source: Toxics. 2023 Jul 3;11(7):579. doi: 10.3390/toxics11070579 (PMC10383479; doi:10.3390/toxics11070579)
Supplement: Supplementary file 1 [file toxics-11-00579-s001.zip › toxics-2448947-supplementary.xlsx]

## Sheet: Index
Supplementary material for The distribution characteristics and ecological risks of al-kylphenols and the relationships between alkylphenols and different types of land use
Yajun Hong1, 2, Miao Chen2, Ziwei Zhu3, Wei Liao2, 3, *, Chenglian Feng2, *, Zhenfei Yan2, 4, Yu Qiao2, Yaru Mei3, Dayong Xu1
1 School of Chemical and Environmental Engineering, Anhui Polytechnic University, Wuhu 241000, China
2 State Key Laboratory of Environmental Criteria and Risk Assessment, Chinese Research Academy of Environmental Sciences, Beijing 100012, China
3 Jiangxi Academy of Forestry, Nanchang 330032, China
4 College of Environment, Hohai University, Nanjing 210098, China
* Corresponding author, Email: lovy21@163.com; fengcl@craes.org.cn
Table S1. Basic information of target analytes and parameters for mass spectrometry optimization.
Table S2. The relationship between six land-use types and concentration at three buffer regions interpreted from Landsat 8 remote-sensing images.
Table S3. The relationship between six land-use types and risk quotient at three buffer regions interpreted from Landsat 8 remote-sensing images.

## Sheet: Table S1
Table S1. Basic information of target analytes and parameters for mass spectrometry optimization.
Chemical	Abbr.	CAS number	MW mass	Internal standard	MRM transition	Cone (V)	Collision Energy (eV)	IQL	MDL	MQL
								(ng/L)	(ng/L)	(ng/L)
4-Ethylphenol	4-EP	123-07-9	122.07	4-EP- d4	121>106	30	10	120	0.3	1
2-Propylphenol	2-PPP	644-35-9	136.09	4-EP- d4	135>106	40	13	80	0.2	0.7
4-t-Butylphenol	4-t-BP	98-54-4	150.1	4-EP- d4	149>133	30	20	240	0.6	1.8
2-n-Butylphenol	2-n-BP	3180-9-4	150.1	4-EP- d4	149>106	10	13	50	0.12	0.4
4-Pentylphenol	4-PTP	14938-35-3	164.12	4-t-OP-13C6	163>106	20	16	40	0.1	0.4
4-Hexylphenol	4-HXP	2446-69-7	178.14	4-t-OP-13C6	177>106	10	20	20	0.05	0.2
4-Heptylphenol	4-HTP	1987-50-4	192.15	4-t-OP-13C6	191>106	60	16	20	0.05	0.2
4--t-Octylphenol	4-t-OP	140-66-9	206.33	4-t-OP-13C6	205>106	10	16	240	0.6	1.8
					205>119	10	30
4-Octylphenol	4-OP	1806-26-4	206.33	4-t-OP-13C6	205>133	40	20	30	0.1	0.4
					205>117	40	46
4-Nonylphenol	4-NP	25154-52-3	220.18	4-n-NP- d4	119>133	30	23	240	0.6	1.8
4-n-Nonylphenol	4-n-NP	104-40-5	220.18	4-n-NP- d4	119>106	10	23	50	0.12	0.4
Bisphenol A	BPA	1980-05-07	228.29	4-n-NP- d4	227>133	20	33	60	0.15	0.5
					227>212	20	16
MW: Molecular weight, MRM: Multiple reaction monitoring, IQL: Instrumental quantification limit, MDL: Method detection limit, MQL: Method quantification limit

## Sheet: Table S2
Table S2. The relationship between six land-use types and concentration at three buffer regions interpreted from Landsat 8 remote-sensing images.
Sites	4-EP	2-PPP	4-t-BP	4-PTP	4-OP	4-NP	BPA	Sum	Cropland/%			Forest land/%			Grassland/%			Water areas/%			Impervious areas/%			Unutilized land/%
									500 m	1 km	2 km	500 m	1 km	2 km	500 m	1 km	2 km	500 m	1 km	2 km	500 m	1 km	2 km	500 m	1 km	2 km
BY1	0	59.0296	133.585	5.25448	0	306.335	0	504.204	18.06	9.82	10.33	10.13	6.16	8.39	0	0.83	3.95	13.96	8.52	6.73	53.49	67.66	64.46	4.36	7	6.14
BY2	0	68.096	75.3414	11.712	0	156.162	0	311.311	23.28	10.12	4.93	0	3.93	4.2	0	0	0.19	29.15	19.83	9.87	47.57	64.39	79.13	0	1.74	1.68
BY3	0	125.542	271.645	12.7016	0	74.6813	1.34065	485.911	9.33	7.11	7.54	39.82	30.28	18.04	2.6	0.65	0.52	26.67	16.24	8.31	19.78	44.67	65.19	1.8	1.05	0.4
BY4	0	112.977	136.829	18.4723	0	35.306	0	303.585	45.6	45.88	34.77	14.3	14.2	11.32	0	0	1.87	18.03	10.97	8.67	13.28	22.31	41.06	8.79	6.63	2.31
BY5	0	63.566	70.051	3.17902	24.7894	225.857	0	387.442	53.22	43.13	49.93	9.18	20.31	10.34	5.57	3.58	2.53	18.51	12.72	10.56	11.61	19.05	24.22	1.91	1.22	2.42
BY6	0	87.7571	52.3563	10.6221	0	51.5104	0	202.246	25.88	38.38	45.28	44.33	22.45	15.63	3.73	2.6	2.69	11.85	8.62	5.64	11.06	23.95	26.87	3.15	3.99	3.89
BY7	0	85.7125	259.888	3.39495	0	0	0	348.995	51.38	71.12	60.71	8.62	4.28	7.81	0	0	0.44	30.96	13.6	8.88	9.04	11.01	20.96	0	0	1.21
BY8	0	89.2632	210.181	21.0648	0	14.1893	0	334.698	15.28	28.81	52.62	24.3	15.88	9.78	1.89	1.62	1.44	17.79	14.18	10.35	40.1	35.67	23.75	0.65	3.84	2.06
YD1	0	0	55.3571	0	19.1978	40.9394	0	115.494	0	0	0	75.01	88.29	95.15	0	0	0	7.56	3.91	2.32	17.43	7.8	2.52	0	0	0
YD2	0	0	0	1.69478	9.85774	46.1639	1.9653	59.6818	38.54	19.85	7.13	41.09	69.46	87.61	0	0	0	8.79	7.66	3.86	11.59	2.9	1.02	0	0.13	0.4
YD3	0	0	0	1.85835	0	163.3	0	165.158	0	0	0.14	88.69	86.39	92.58	0	0	0	3.52	2.35	1.91	7.79	11.26	5.38	0	0	0
YD4	0	35.7089	0	0	11.4954	52.4545	0	99.6589	0	0	1.64	92.35	90.86	89.8	0	0	0	7.65	8.23	6.24	0	0.91	2.33	0	0	0
YD5	0	0	0	0	0	103.159	0	103.159	27.2	12.62	5.12	62.08	80.27	88.32	0	0	0	9.47	4.85	2.87	1.25	2.26	3.69	0	0	0
YD6	0	10.8319	7.30508	0	35.8161	580.756	0	634.709	0	0	0	84.46	85.76	92.78	0	0	0	8.02	4.47	2.14	7.52	9.77	5.07	0	0	0
YD7	0	11.2045	71.7479	4.01087	7.58973	31.4386	0.237616	126.229	8.25	4.12	1.58	66.51	87.08	94.55	0	0	0	6.88	3.31	1.92	18.35	5.49	1.95	0	0	0
YD8	0	38.0103	0	1.04814	50.6219	110.175	0	199.856	4.28	2.54	2.1	62.11	71.11	71.46	0	0	0	8.98	4.76	8.28	24.63	21.59	17.81	0	0	0.35
YD9	0	0	143.332	0	8.72064	93.6868	1.58262	247.322	0	0.04	1.54	76.21	82.86	83.61	0	0	0	7.33	4.45	3.33	16.46	12.64	11.47	0	0	0.05
YD10	0	3.07548	137.624	2.41058	33.6266	62.3208	1.03009	240.088	4.02	6.22	5.1	36.12	44.34	59.55	0	0	0	13.24	6.28	3.56	46.61	43.17	31.79	0	0	0
YD11	0	19.8139	54.2066	0	0	307.165	0	381.186	0	0	0	44.25	57.42	61.89	0	0.03	0.17	17.03	7.17	5.69	30.86	33.06	31.5	7.85	2.33	0.75
YD12	0	50.6691	55.0091	3.75468	15.5371	200.368	0	325.338	0	0	0	6	9.71	23.69	1.36	0.42	0.17	24.5	16.27	8.78	68.13	73.59	66.92	0	0	0.43
YD13	2.58187	107.58	73.5087	0	13.027	85.9169	0	282.614	0	0	0	3.26	13.2	5.89	0	0	0.52	30.01	14.71	6.94	66.73	70.62	86.2	0	1.47	0.45
YD14	10.184	170.075	245.532	0	17.0166	110.189	0	552.996	0	0	0	32.46	30.21	27.68	0.18	1.03	0.58	35.04	16.55	6.79	32.31	52.04	64.76	0	0.18	0.2
YD15	13.5544	65.475	110.75	0	25.7783	110.675	0	326.232	0	0	0.29	19.95	17.29	20.11	0	0.13	1.41	30.52	22.55	12.8	49.53	60.03	65.39	0	0	0
YD16	0	43.6012	85.822	1.25218	15.7508	61.2856	0	207.712	7.43	11.72	9.1	20.08	27.68	22.76	2.26	1.98	3.12	43.26	22.54	9.9	26.96	36.08	54.81	0	0	0.31
YD17	0	0	0	0	18.3931	257.646	0	276.039	9.28	3.74	1.36	14.25	12.49	13.3	2.3	7.61	6.83	39.89	22.51	14.18	34.28	53.66	63.1	0	0	1.25
YD18	0	74.1879	194.124	0	24.0405	269.042	0	561.394	0	0.43	4.71	34.03	35.45	18.92	44.32	31.2	17.61	16.63	11.01	21.95	4.53	18.87	35.05	0.5	3.04	1.76
YD19	0	0	16.1311	0	26.4893	46.6978	4.9289	94.2471	46.6	40.59	23.12	4.51	15.5	22.72	1.63	1.96	3.98	31.67	20.6	16.28	15.58	20.03	29.99	0	1.32	3.9
YD20	322.893	305.428	107.238	5.61235	9.09573	157.29	2.17479	909.732	5.62	21.48	22.49	20.94	23.95	22.5	0.22	1.48	8.21	1.54	2.79	6.54	63.99	46.04	35.02	7.69	4.26	5.25
YD21	0	0	0	0	13.1588	50.2274	0	63.3862	19.81	19.21	19.48	62.33	46.33	39.6	15.59	18.9	11.27	0	0.02	0.55	2.27	13.48	19.47	0	2.06	9.63
YD22	0	31.5881	127.205	0	30.902	68.3221	4.21744	262.234	5.37	6.36	17.35	63.72	51.16	39.46	24.02	22.07	16.84	2.93	3.06	1.59	3.95	16.74	20.54	0	0.61	4.22
YD23	0	129.929	175.828	0	37.2501	73.598	2.47761	419.083	47.81	43.4	42.17	18.24	19.81	21.39	28.46	21.54	13	5.48	6.61	2.47	0	6.45	17.56	0	2.19	3.41
YD24	0	15.5873	0	1.0384	24.3213	74.0664	5.34416	120.357	23.57	38.17	47.24	26.29	25.32	17.02	41.01	28.8	16.9	0.24	0.44	0.8	8.9	7.27	16.88	0	0	1.16
YD25	5.70552	114.609	149.193	0	25.9081	228.962	5.2255	529.603	30.78	36.25	46.98	26.98	23.11	22.41	40.72	29.63	15.62	0	0.67	0.63	1.52	10.34	14.06	0	0	0.3
YD26	33.1196	189.353	224.334	0	99.9432	171.343	3.15679	721.25	19.13	41.93	51.97	22.66	17.33	11.82	27.42	18.27	10.37	17.79	5.1	2.77	7.48	11.31	19.38	5.51	6.05	3.69
YD27	0	138.816	340.604	0	34.0063	33.8433	0	547.269	13.41	36.86	53.84	24.85	18.1	12.38	30.53	19.69	10.81	21.54	5.68	3.02	1.41	12.43	16.05	8.25	7.23	3.91

## Sheet: Table S3
Table S3. The relationship between six land-use types and risk quotient at three buffer regions interpreted from Landsat 8 remote-sensing images.
Sites	4-EP	2-PPP	4-t-BP	4-PTP	4-OP	4-NP	BPA	Sum	Cropland/%			Forest land/%			Grassland/%			Water areas/%			Impervious areas/%			Unutilized land/%
									500 m	1 km	2 km	500 m	1 km	2 km	500 m	1 km	2 km	500 m	1 km	2 km	500 m	1 km	2 km	500 m	1 km	2 km
BY1	0	0.00411664	0.0156326	0.00178363	0	0.795675	0	0.817208	18.06	9.82	10.33	10.13	6.16	8.39	0	0.83	3.95	13.96	8.52	6.73	53.49	67.66	64.46	4.36	7	6.14
BY2	0	0.00474892	0.00881673	0.00397563	0	0.405614	0	0.423156	23.28	10.12	4.93	0	3.93	4.2	0	0	0.19	29.15	19.83	9.87	47.57	64.39	79.13	0	1.74	1.68
BY3	0	0.0087551	0.031789	0.00431154	0	0.193978	0.0070934	0.245927	9.33	7.11	7.54	39.82	30.28	18.04	2.6	0.65	0.52	26.67	16.24	8.31	19.78	44.67	65.19	1.8	1.05	0.4
BY4	0	0.00787888	0.0160123	0.00627043	0	0.0917039	0	0.121865	45.6	45.88	34.77	14.3	14.2	11.32	0	0	1.87	18.03	10.97	8.67	13.28	22.31	41.06	8.79	6.63	2.31
BY5	0	0.004433	0.00819763	0.00107912	0.0542899	0.586641	0	0.65464	53.22	43.13	49.93	9.18	20.31	10.34	5.57	3.58	2.53	18.51	12.72	10.56	11.61	19.05	24.22	1.91	1.22	2.42
BY6	0	0.00612005	0.00612692	0.00360566	0	0.133793	0	0.149646	25.88	38.38	45.28	44.33	22.45	15.63	3.73	2.6	2.69	11.85	8.62	5.64	11.06	23.95	26.87	3.15	3.99	3.89
BY7	0	0.00597746	0.030413	0.00115241	0	0	0	0.0375429	51.38	71.12	60.71	8.62	4.28	7.81	0	0	0.44	30.96	13.6	8.88	9.04	11.01	20.96	0	0	1.21
BY8	0	0.00622508	0.0245961	0.00715043	0	0.0368553	0	0.0748269	15.28	28.81	52.62	24.3	15.88	9.78	1.89	1.62	1.44	17.79	14.18	10.35	40.1	35.67	23.75	0.65	3.84	2.06
YD1	0	0	0.00647809	0	0.0420441	0.106336	0	0.154858	0	0	0	75.01	88.29	95.15	0	0	0	7.56	3.91	2.32	17.43	7.8	2.52	0	0	0
YD2	0	0	0	0.000575294	0.0215889	0.119906	0.0103984	0.152469	38.54	19.85	7.13	41.09	69.46	87.61	0	0	0	8.79	7.66	3.86	11.59	2.9	1.02	0	0.13	0.4
YD3	0	0	0	0.000630818	0	0.424156	0	0.424787	0	0	0.14	88.69	86.39	92.58	0	0	0	3.52	2.35	1.91	7.79	11.26	5.38	0	0	0
YD4	0	0.00249029	0	0	0.0251756	0.136245	0	0.163911	0	0	1.64	92.35	90.86	89.8	0	0	0	7.65	8.23	6.24	0	0.91	2.33	0	0	0
YD5	0	0	0	0	0	0.267945	0	0.267945	27.2	12.62	5.12	62.08	80.27	88.32	0	0	0	9.47	4.85	2.87	1.25	2.26	3.69	0	0	0
YD6	0	0.000755404	0.000854868	0	0.078439	1.50846	0	1.58851	0	0	0	84.46	85.76	92.78	0	0	0	8.02	4.47	2.14	7.52	9.77	5.07	0	0	0
YD7	0	0.000781388	0.00839621	0.00136149	0.0166219	0.0816587	0.00125723	0.110077	8.25	4.12	1.58	66.51	87.08	94.55	0	0	0	6.88	3.31	1.92	18.35	5.49	1.95	0	0	0
YD8	0	0.00265078	0	0.00035579	0.110864	0.28617	0	0.400041	4.28	2.54	2.1	62.11	71.11	71.46	0	0	0	8.98	4.76	8.28	24.63	21.59	17.81	0	0	0.35
YD9	0	0	0.0167732	0	0.0190986	0.243342	0.00837366	0.287588	0	0.04	1.54	76.21	82.86	83.61	0	0	0	7.33	4.45	3.33	16.46	12.64	11.47	0	0	0.05
YD10	0	0.000214479	0.0161053	0.000818272	0.0736438	0.161872	0.00545023	0.258104	4.02	6.22	5.1	36.12	44.34	59.55	0	0	0	13.24	6.28	3.56	46.61	43.17	31.79	0	0	0
YD11	0	0.00138179	0.00634346	0	0	0.797831	0	0.805556	0	0	0	44.25	57.42	61.89	0	0.03	0.17	17.03	7.17	5.69	30.86	33.06	31.5	7.85	2.33	0.75
YD12	0	0.00353359	0.00643736	0.00127452	0.034027	0.520438	0	0.56571	0	0	0	6	9.71	23.69	1.36	0.42	0.17	24.5	16.27	8.78	68.13	73.59	66.92	0	0	0.43
YD13	0.000135209	0.00750245	0.00860226	0	0.0285298	0.223161	0	0.267931	0	0	0	3.26	13.2	5.89	0	0	0.52	30.01	14.71	6.94	66.73	70.62	86.2	0	1.47	0.45
YD14	0.000533323	0.0118607	0.028733	0	0.0372673	0.286205	0	0.364599	0	0	0	32.46	30.21	27.68	0.18	1.03	0.58	35.04	16.55	6.79	32.31	52.04	64.76	0	0.18	0.2
YD15	0.00070983	0.00456613	0.0129604	0	0.0564557	0.287467	0	0.362159	0	0	0.29	19.95	17.29	20.11	0	0.13	1.41	30.52	22.55	12.8	49.53	60.03	65.39	0	0	0
YD16	0	0.00304068	0.0100432	0.000425051	0.0344949	0.159183	0	0.207187	7.43	11.72	9.1	20.08	27.68	22.76	2.26	1.98	3.12	43.26	22.54	9.9	26.96	36.08	54.81	0	0	0.31
YD17	0	0	0	0	0.0402817	0.669211	0	0.709493	9.28	3.74	1.36	14.25	12.49	13.3	2.3	7.61	6.83	39.89	22.51	14.18	34.28	53.66	63.1	0	0	1.25
YD18	0	0.00517375	0.0227171	0	0.0526498	0.69881	0	0.779351	0	0.43	4.71	34.03	35.45	18.92	44.32	31.2	17.61	16.63	11.01	21.95	4.53	18.87	35.05	0.5	3.04	1.76
YD19	0	0	0.00188772	0	0.0580129	0.121293	0.0260788	0.207272	46.6	40.59	23.12	4.51	15.5	22.72	1.63	1.96	3.98	31.67	20.6	16.28	15.58	20.03	29.99	0	1.32	3.9
YD20	0.0169095	0.0213001	0.0125494	0.00190511	0.0199201	0.408544	0.0115068	0.492635	5.62	21.48	22.49	20.94	23.95	22.5	0.22	1.48	8.21	1.54	2.79	6.54	63.99	46.04	35.02	7.69	4.26	5.25
YD21	0	0	0	0	0.0288184	0.130461	0	0.159279	19.81	19.21	19.48	62.33	46.33	39.6	15.59	18.9	11.27	0	0.02	0.55	2.27	13.48	19.47	0	2.06	9.63
YD22	0	0.00220291	0.0148859	0	0.0676768	0.17746	0.0223145	0.28454	5.37	6.36	17.35	63.72	51.16	39.46	24.02	22.07	16.84	2.93	3.06	1.59	3.95	16.74	20.54	0	0.61	4.22
YD23	0	0.00906106	0.0205761	0	0.0815795	0.191164	0.0131091	0.315489	47.81	43.4	42.17	18.24	19.81	21.39	28.46	21.54	13	5.48	6.61	2.47	0	6.45	17.56	0	2.19	3.41
YD24	0	0.00108703	0	0.000352484	0.0532648	0.19238	0.028276	0.27536	23.57	38.17	47.24	26.29	25.32	17.02	41.01	28.8	16.9	0.24	0.44	0.8	8.9	7.27	16.88	0	0	1.16
YD25	0.000298791	0.00799265	0.0174591	0	0.05674	0.594708	0.0276481	0.704846	30.78	36.25	46.98	26.98	23.11	22.41	40.72	29.63	15.62	0	0.67	0.63	1.52	10.34	14.06	0	0	0.3
YD26	0.00173444	0.0132052	0.0262524	0	0.21888	0.445047	0.0167026	0.721821	19.13	41.93	51.97	22.66	17.33	11.82	27.42	18.27	10.37	17.79	5.1	2.77	7.48	11.31	19.38	5.51	6.05	3.69
YD27	0	0.00968083	0.0398587	0	0.0744753	0.0879048	0	0.21192	13.41	36.86	53.84	24.85	18.1	12.38	30.53	19.69	10.81	21.54	5.68	3.02	1.41	12.43	16.05	8.25	7.23	3.91
